# Supplementary material for: ‘Ghost’ fossils of early coccolithophores point to a Triassic diversification of marine calcifying organisms
Source: Nat Commun. 2025 Oct 20;16:9283. doi: 10.1038/s41467-025-65116-0 (PMC12537907; doi:10.1038/s41467-025-65116-0)
Supplement: Supplementary file 3 — Supplementary Data 1 [file 41467_2025_65116_MOESM3_ESM.xlsx]

## Sheet: Sheet1
	Sample	Sample field code	Repository; specimen number of rock samples	Repository; specimen number of organic residues	Repository; specimen number of palynofacies slides	Repository; specimen number of scanning electron microscope stubs of organic residues (to search for ghost fossils)	Repository; specimen number of scanning electron microscope stubs of rock samples (to search for body fossils)	Location	Location coordinates	Geological details	Age (Stage)	Age notes and sampling specifics	References
	12	SFI 2492	PAL, NRM; S206007	PAL, NRM; S206007-01	PAL, NRM; S206007-02	PAL, NRM; S206007-03	PAL, NRM; S206007-04	Road Imst-Hahntennjoch, Northern Calcareous Alps, Austria	N47°16’59”, E10°43’42”	Seefeld Formation	Norian	Middle Norian Stage, middle Alaunian substage, upper Himavitites hogarti Ammonoid Zone, and Mockina postera Conodont Zone, corresponding to ~216.5‒215.5 myrs old.	4 (Hopf et al. 2001); 5 (Ogg et al. 2020); 6 (Donofrio et al. 2003).
	11	SFI 2490	PAL, NRM; S206006	PAL, NRM; S206006-01	PAL, NRM; S206006-02	PAL, NRM; S206006-03	PAL, NRM; S206006-04
	10	SFI 2470	PAL, NRM; S206005	PAL, NRM; S206005-01	PAL, NRM; S206005-02	PAL, NRM; S206005-03	PAL, NRM; S206005-04
	9	Seefeld 5b	PAL, NRM; S206011				PAL, NRM; S206011-01	Reitherjoch Alm, Northern Calcareous Alps, Austria	N47°19’24”, E11°12’52”
	8	Seefeld 5	PAL, NRM; S206004	PAL, NRM; S206004-01	PAL, NRM; S206004-02	PAL, NRM; stub 1, Seefeld 5 (S206004-03); stub 2, Seefeld 5(i) (S206004-04).	PAL, NRM; S206004-05
	7	Seefeld 4b	PAL, NRM; S206010				PAL, NRM; S206010-01
	6	Val Mara D1	PAL, NRM; S206003	PAL, NRM; S206003-01	PAL, NRM; S206003-02	PAL, NRM; stub 1, Val Mara D1 (S206003-03); stub 2, Val Mara D1(i) (S206003-04); stub 3, Val Mara D1(ii) (S206003-05); stub 4, Val Mara D1(iii) (S206003-06).	PAL, NRM; S206003-07	Site D, Val Mara section, Monte San Giorgio area, Southern Alps, Switzerland	N45°53’29.92, E08°56’47.66	Site D in the lower Kalkschieferzone at Fontana Fredda–Val Mara	Ladinian	Lower Longobardian substage, Protrachyceras archelaus Ammonoid Zone, stratigraphically ~10 m below a bentonite bed dated at 239.51 ±0.15 myrs old.	1 (Stockar et al. 2012).
	5	Val Mara D3	PAL, NRM; S206002	PAL, NRM; S206002-01	PAL, NRM; S206002-02	PAL, NRM; stub 1, Val Mara D3 (S206002-03); stub 2, Val Mara D3(i) (S206002-04); stub 3, Val Mara D3(ii) (S206002-05); stub 4, Val Mara D3(iii) (S206002-06).	PAL, NRM; S206002-07					Taken 80 cm below sample 6 (Val Mara D1).
	4	Marl above Sceltrich beds	PAL, NRM; S206009				PAL, NRM; S206009-01	Monte San Giorgio area, Southern Alps, Switzerland	N45°54’03.94, E08°56’46.28	Lower part of the Upper Meride Limestone		Located in the upper part of the 50-cm-thick Sceltrich bed.	1 (Stockar et al. 2012); 2 (Stockar et al. 2013).
	3	Sceltrich bed	PAL, NRM; S206008				PAL, NRM; S206008-01					Between 240.63 ±0.13 and 239.51 ±0.15 myrs old, but stratigraphically closer to 240.63 ±0.13 myrs old. Upper Fassanian-lower Longobardian age (lower and upper Ladinian substages). Above and below ages determined by radiometric ages, ammonoids and bivalves.
	2	Sceltrich bed 2	PAL, NRM; S206001	PAL, NRM; S206001-01	PAL, NRM; S206001-02	PAL, NRM; stub 1, Sceltrich bed 2 (S206001-03); stub 2, Sceltrich bed 2(i) (S206001-04).	PAL, NRM; S206001-05					Located in the lower part of the 50-cm-thick Sceltrich bed.
	1	Cava superiore 1	PAL, NRM; S206000	PAL, NRM; S206000-01	PAL, NRM; S206000-02	PAL, NRM; stub 1, Cava superiore 1 (S206000-03); stub 2, Cava superiore 1(i) (S206000-04).	PAL, NRM; S206000-05		N45°54’21.73, E08°56’53.66	Upper Lower Meride Limestone		Taken 23 cm below a bentonite bed dated at 241.07 ±0.13 myrs old. Upper Fassanian substage, Protrachyceras gredleri Ammonoid Zone.	1 (Stockar et al. 2012).
	PAL = Department of Palaeobiology
	NRM = Naturhistoriska Riksmuseet (Swedish Museum of Natural History)
