# Supplementary material for: ‘Ghost’ fossils of early coccolithophores point to a Triassic diversification of marine calcifying organisms
Source: Nat Commun. 2025 Oct 20;16:9283. doi: 10.1038/s41467-025-65116-0 (PMC12537907; doi:10.1038/s41467-025-65116-0)
Supplement: Supplementary file 4 — Supplementary Data 2 [file 41467_2025_65116_MOESM4_ESM.xlsx]

## Sheet: Sheet1
Group in Fig. 4	New range start age	Justification for new range start date	Previous range start date	Justification for previous range start date
Coccolithophores	241.07 myrs old	Age estimate for sample 1 (Supplementary Data 1).	Middle Norian (Alaunian 3); ~215 myrs old.	References 5 (Ogg et al. 2020); 7 (Galbrun et al. 2020); 8 (Demangel et al. 2020).
Archaeozygodiscus koessenensis	239.51 myrs old	Age estimate for sample 6 (Supplementary Data 1).	Late Norian (Sevatian).	References 5 (Ogg et al. 2020); 7 (Galbrun et al. 2020); 8 (Demangel et al. 2020).
Crucirhabdus minutus	240.07 myrs old	Age estimate for sample 3 (Supplementary Data 1).	Late Norian (Sevatian). 2 metres below previous first occurrence of A. koenssenensis.	References 5 (Ogg et al. 2020); 7 (Galbrun et al. 2020); 8 (Demangel et al. 2020).
Crucirhabdus primulus	241.07 myrs old	Age estimate for sample 1 (Supplementary Data 1).	Early Rhaetian.	References 5 (Ogg et al. 2020); 7 (Galbrun et al. 2020); 8 (Demangel et al. 2020).
Calcareous dinoflagellates	N/A	N/A	Carnian (Cordevolian).	References 5 (Ogg et al. 2020); 9 (Janofske 1992); 10 (Jafar 1983).
Stony corals	N/A	N/A	Anisian (Pelsonian).	Reference 11 (Payne et al. 2004).
Calcareous sponges	N/A	N/A	Pre-latest Permian, with a disappearance at the Permian/Triassic boundary and a reappearance in the Anisian (Pelsonian).	Reference 11 (Payne et al. 2004).
Dasyclad algae	N/A	N/A	Pre-latest Permian, with a disappearance at the Permian/Triassic boundary and a reappearance in the Early Anisian (Aegean–Bithynian).	Reference 11 (Payne et al. 2004).
