# Supplementary material for: ‘Ghost’ fossils of early coccolithophores point to a Triassic diversification of marine calcifying organisms
Source: Nat Commun. 2025 Oct 20;16:9283. doi: 10.1038/s41467-025-65116-0 (PMC12537907; doi:10.1038/s41467-025-65116-0)
Supplement: Supplementary file 5 — Supplementary Data 3 [file 41467_2025_65116_MOESM5_ESM.xlsx]

## Sheet: Sheet 1
Sample	Sample field code	Examined for organic matter	Palynofacies categories								Total
			Opaque phytoclasts	Transluscent phytodebris (brown)	Transluscent phytodebris (clear-pale yellow)	Spores	Pollen (saccate)	Pollen (non-saccate)	Leiospheres	Amorphous organic matter
12	SFI 2492	Yes	367	155	6					27	555
11	SFI 2490	Yes	28	490	2		1			73	594
10	SFI 2470	Yes	140	235	5	1	1	4	1	181	568
9	Seefeld 5b	No
8	Seefeld 5	Yes	2	29	10					508	549
7	Seefeld 4b	No
6	Val Mara D1	Yes	34	26	7	4	19	6	8	568	672
5	Val Mara D3	Yes	47	60	16	6	50	6	3	400	588
4	Marl above Sceltrich beds	No
3	Sceltrich bed	No
2	Sceltrich bed 2	Yes	3	60	2					500	565
1	Cava superiore 1	Yes	15	16			6	1		500	538
